# Supplementary material for: A novel unsupervised analysis of electrophysiological signals reveals new sleep substages in mice
Source: PLoS Biol. 2018 May 29;16(5):e2003663. doi: 10.1371/journal.pbio.2003663 (PMC5993302; doi:10.1371/journal.pbio.2003663)
Supplement: S1 Data — (XLSX) [file pbio.2003663.s008.xlsx]

## Sheet: Fig 5A - Experiment 1
latent state**	ZT	% NREM	% REM	% wakefulness								latent state**	ZT	% NREM	% REM	% wakefulness
62	2	0.667	0	0.333			NREM states at ZT 0-6	18	0.439024			115	4	0.171	0.805	0.024			REM states at ZT 0-6	2	0.0909091
153	3	0.878	0	0.122			NREM states at ZT 6-12	23	0.560976			190	5	0.047	0.942	0.012			REM states at ZT 6-12	20	0.909091
155	3	0.905	0.001	0.093			Total number of latent states	41				31	6	0.047	0.927	0.026			Total number of latent states	22
152	3	0.909	0	0.091								50	6	0.049	0.913	0.038
156	4	0.745	0	0.255								21	6	0.056	0.906	0.038
112	4	0.877	0.018	0.105								28	6	0.081	0.892	0.027
65	4	0.886	0.006	0.108								25	6	0.061	0.885	0.054
149	4	0.903	0.003	0.094								108	6	0.103	0.876	0.021
151	4	0.922	0.004	0.074								56	6	0.071	0.873	0.056
24	5	0.738	0.082	0.18								95	6	0.09	0.87	0.04
30	5	0.773	0.084	0.143								113	6	0.12	0.856	0.024
100	5	0.807	0.044	0.148								107	6	0.154	0.821	0.025
94	5	0.82	0.03	0.15								209	6	0.246	0.719	0.035
98	5	0.85	0.035	0.115								134	6	0.198	0.663	0.14
106	5	0.882	0.022	0.096								189	6	0.321	0.631	0.048
110	5	0.896	0.023	0.082								23	6	0.35	0.455	0.195
63	5	0.897	0.012	0.091								29	6	0.365	0.455	0.18
104	5	0.901	0.016	0.083								208	7	0.422	0.467	0.111
109	6	0.564	0.263	0.173								96	8	0.019	0.962	0.019
20	6	0.762	0.058	0.18								203	8	0.172	0.687	0.141
185	6	0.815	0.124	0.061								183	9	0.209	0.744	0.047
27	6	0.818	0.036	0.146								168	9	0.389	0.45	0.168
92	6	0.842	0.023	0.135
186	6	0.859	0.051	0.09
201	7	0.516	0.387	0.097
26	7	0.541	0.28	0.179
111	7	0.547	0.25	0.203
187	7	0.547	0.331	0.122
105	7	0.596	0.244	0.159
91	7	0.601	0.187	0.212
49	7	0.67	0.037	0.293
206	7	0.722	0.178	0.1
103	7	0.726	0.136	0.138
133	7	0.735	0.016	0.249
54	8	0.495	0.258	0.247
170	8	0.52	0.329	0.151
132	8	0.538	0.183	0.279
188	8	0.594	0	0.406
137	8	0.668	0.105	0.227
55	8	0.74	0	0.26
138	11	0.69	0.046	0.264
** latent states that map with probability at least 45% of the corresponding sleep stage

## Sheet: Fig 5A - Experiment 2
latent state**	ZT	% NREM	% REM	% wakefulness								latent state**	ZT	% NREM	% REM	% wakefulness
118	3	0.937	0	0.063			NREM states at ZT 0-6	33	0.507692			173	6	0.112	0.868	0.02			REM states at ZT 0-6	0	0
106	3	0.93	0.001	0.069			NREM states at ZT 6-12	32	0.492308			179	6	0.146	0.831	0.023			REM states at ZT 6-12	11	1
101	3	0.732	0.04	0.228			Total number of latent states	65				171	6	0.207	0.728	0.065			Total number of latent states	11
16	3	0.953	0.004	0.044								182	6	0.215	0.721	0.064
125	3	0.974	0.003	0.023								77	6	0.284	0.684	0.032
34	4	1	0	0								185	6	0.408	0.563	0.029
133	4	0.985	0	0.015								175	6	0.464	0.495	0.041
137	4	0.974	0.003	0.023								147	7	0.254	0.585	0.162
17	4	0.954	0	0.046								66	7	0.379	0.529	0.093
117	4	0.928	0.002	0.07								87	8	0.39	0.51	0.1
130	4	0.938	0.008	0.053
46	4	0.94	0.009	0.051
132	4	0.981	0	0.019
63	4	0.973	0.003	0.023
105	4	0.907	0.005	0.088
33	4	0.974	0.004	0.022
36	5	0.809	0.124	0.067
64	5	0.969	0	0.031
59	5	0.972	0.007	0.021
128	5	0.8	0.1	0.1
98	5	0.943	0.045	0.013
54	5	0.994	0	0.006
24	5	0.978	0	0.022
30	5	0.904	0.046	0.05
38	5	0.965	0.012	0.023
53	5	0.935	0.007	0.058
3	5	0.777	0.033	0.19
195	5	0.914	0	0.086
108	5	0.638	0.103	0.26
194	5	0.889	0.008	0.102
7	5	0.934	0.004	0.062
6	5	0.93	0.005	0.064
23	5	0.962	0.01	0.028
156	6	0.871	0.075	0.054
79	6	0.86	0.086	0.054
102	6	0.804	0	0.196
177	6	0.804	0.16	0.037
191	6	0.677	0.026	0.297
154	6	0.529	0.385	0.086
75	6	0.888	0.092	0.02
73	6	0.608	0.326	0.066
28	6	0.925	0.04	0.035
26	6	0.67	0.231	0.099
12	6	0.813	0.053	0.134
149	6	0.753	0.167	0.081
190	6	0.589	0.126	0.285
21	6	0.836	0.084	0.08
45	6	0.915	0.015	0.069
145	6	0.914	0.005	0.081
58	6	0.965	0.009	0.027
151	6	0.941	0.029	0.03
144	6	0.911	0.014	0.074
113	7	0.79	0.029	0.181
160	7	0.596	0.22	0.183
187	7	0.862	0.091	0.047
94	7	0.935	0.041	0.025
164	7	0.913	0.01	0.078
41	7	0.782	0.109	0.109
168	7	0.944	0.019	0.037
163	7	0.903	0.038	0.059
2	7	0.737	0.088	0.174
140	7	0.546	0.239	0.214
92	8	0.58	0.369	0.051
141	8	0.653	0.099	0.248
159	8	0.569	0.294	0.137
** latent states that map with probability at least 45% of the corresponding sleep stage

## Sheet: Fig 5B - Experiment 1 
	latent state	ZT	Number of epochs	% NREM	% REM	% wakefulness
Latent states in ZT 6-12 mapping to REM	31	6	4114	0.047	0.927	0.026
	50	6	873	0.049	0.913	0.038
	21	6	874	0.056	0.906	0.038
	28	6	3309	0.081	0.892	0.027
	25	6	609	0.061	0.885	0.054
	108	6	380	0.103	0.876	0.021
	56	6	393	0.071	0.873	0.056
	95	6	100	0.09	0.87	0.04
	113	6	1810	0.12	0.856	0.024
	107	6	2369	0.154	0.821	0.025
	209	6	57	0.246	0.719	0.035
	134	6	86	0.198	0.663	0.14
	203	8	99	0.172	0.687	0.141
	189	6	168	0.321	0.631	0.048
	168	9	149	0.389	0.45	0.168
	23	6	2892	0.35	0.455	0.195
	29	6	5980	0.365	0.455	0.18
	208	7	45	0.422	0.467	0.111
	96	8	53	0.019	0.962	0.019
	183	9	43	0.209	0.744	0.047
Other latent states in ZT 6-12	93	7	636	0.426	0.404	0.17
	201	7	382	0.516	0.387	0.097
	48	7	10723	0.379	0.353	0.268
	97	6	458	0.428	0.347	0.225
	187	7	459	0.547	0.331	0.122
	170	8	225	0.52	0.329	0.151
	19	7	11369	0.468	0.326	0.207
	26	7	13416	0.541	0.28	0.179
	109	6	6146	0.564	0.263	0.173
	54	8	2689	0.495	0.258	0.247
	111	7	256	0.547	0.25	0.203
	105	7	2127	0.596	0.244	0.159
	91	7	10305	0.601	0.187	0.212
	132	8	2823	0.538	0.183	0.279
	206	7	1322	0.722	0.178	0.1
	103	7	48173	0.726	0.136	0.138
	185	6	3046	0.815	0.124	0.061
	137	8	1281	0.668	0.105	0.227
	20	6	6683	0.762	0.058	0.18
	186	6	389	0.859	0.051	0.09
	49	7	849	0.67	0.037	0.293
	27	6	4358	0.818	0.036	0.146
	92	6	24325	0.842	0.023	0.135
	133	7	559	0.735	0.016	0.249
	55	8	50	0.74	0	0.26
	138	11	87	0.69	0.046	0.264
	188	8	97	0.594	0	0.406
Total number of epochs in ZT 6-12			177636
Total number of epochs in Dataset			902144
% of REM-like epochs			0.196904
Manually scored REM epochs			50637
% of manually scored REM			0.0561296

## Sheet: Fig 5B - Experiment 2
	latent state	ZT	Number of epochs	% NREM	% REM	% wakefulness
Latent states in ZT 6-12 mapping to REM	173	6	197	0.112	0.868	0.02
	179	6	556	0.146	0.831	0.023
	171	6	892	0.207	0.728	0.065
	182	6	745	0.215	0.721	0.064
	77	6	405	0.284	0.684	0.032
	147	7	879	0.254	0.585	0.162
	185	6	448	0.408	0.563	0.029
	66	7	140	0.379	0.529	0.093
	87	8	100	0.39	0.51	0.1
	175	6	806	0.464	0.495	0.041
Other latent states in ZT 6-12	154	6	431	0.529	0.385	0.086
	92	8	314	0.58	0.369	0.051
	73	6	559	0.608	0.326	0.066
	159	8	2404	0.569	0.294	0.137
	9	7	425	0.478	0.289	0.233
	197	8	436	0.427	0.25	0.323
	140	7	27716	0.546	0.239	0.214
	26	6	748	0.67	0.231	0.099
	160	7	218	0.596	0.22	0.183
	149	6	1192	0.753	0.167	0.081
	177	6	163	0.804	0.16	0.037
	190	6	1331	0.589	0.126	0.285
	41	7	724	0.782	0.109	0.109
	141	8	1468	0.653	0.099	0.248
	75	6	446	0.888	0.092	0.02
	187	7	319	0.862	0.091	0.047
	2	7	10245	0.737	0.088	0.174
	79	6	93	0.86	0.086	0.054
	21	6	1545	0.836	0.084	0.08
	156	6	93	0.871	0.075	0.054
	12	6	881	0.813	0.053	0.134
	94	7	691	0.935	0.041	0.025
	28	6	746	0.925	0.04	0.035
	163	7	1685	0.903	0.038	0.059
	151	6	4291	0.941	0.029	0.03
	113	7	138	0.79	0.029	0.181
	191	6	192	0.677	0.026	0.297
	168	7	1058	0.944	0.019	0.037
	45	6	1760	0.915	0.015	0.069
	144	6	8443	0.911	0.014	0.074
	164	7	721	0.913	0.01	0.078
	58	6	3713	0.965	0.009	0.027
	145	6	2430	0.914	0.005	0.081
	25	6	257	0.051	0.004	0.946
	119	12	481	0.044	0.002	0.954
	102	6	102	0.804	0	0.196
	143	8	168	0.054	0	0.946
	103	9	364	0.044	0	0.956
	104	11	215	0.037	0	0.963
	4	12	974	0.081	0	0.919
	11	12	111	0.063	0	0.937
	142	12	297	0.054	0	0.946
Total number of epochs in ZT 6-12			85756
Total number of epochs in Dataset			292065
% of REM-like epochs			0.29362
Manually scored REM epochs			14780
% of manually scored REM			0.0506052
