# Supplementary material for: A novel unsupervised analysis of electrophysiological signals reveals new sleep substages in mice
Source: PLoS Biol. 2018 May 29;16(5):e2003663. doi: 10.1371/journal.pbio.2003663 (PMC5993302; doi:10.1371/journal.pbio.2003663)
Supplement: S2 Data — (XLSX) [file pbio.2003663.s009.xlsx]

## Sheet: Fig 7A - Zfhx3Sci+
latent state	x_peak at ZT	Number of epochs mapping to Wakefulness	Number of epochs mapping to NREM	Number of epochs mapping to REM			Number of epochs mapping to Wakefulness	Number of epochs mapping to NREM	Number of epochs mapping to REM			% Wakefulness	% NREM	% REM
2	6.15152	93095	2367	274		-6	136289	78473	14539		-6	0.594367	0.342227	0.0634057
3	6.15152	5835	14851	9588		7-12	3652	42421	1844		7-12	0.0762151	0.885302	0.0384832
10	6.15152	13948	367	27		13-	89685	41275	3436		13-	0.667319	0.307115	0.0255662
11	6.15152	644	1721	447		Total epochs	229626	162169	19819
18	6.15152	8231	126	22
87	6.15152	974	6680	314
96	6.15152	442	9059	33
113	6.15152	151	4271	102
124	6.15152	82	1967	2
133	6.15152	101	1610	4
148	6.15152	4142	199	3
152	6.15152	218	1234	3458		IMMEDIATE RESPONSE at ZT 6
187	6.15152	1420	183	5		INTERMEDIATE RESPONSE within ZT 6 & ZT 12
205	6.15152	5814	297	11		LATE RESPONSE beyond ZT 12
235	6.15152	203	1724	123
241	6.15152	44	1563	0
253	6.15152	59	2454	15
270	6.15152	150	7443	45
282	6.15152	384	10721	39
286	6.15152	116	3134	4
293	6.15152	121	1864	5
306	6.15152	115	4638	18
15	7.0303	469	1450	81
237	8.20202	894	29365	267
32	9.08081	466	1974	1392
238	9.08081	1471	81	2
233	9.37374	22	1471	51
89	9.9596	330	8080	51
188	12.303	373	3858	140
151	12.8889	2967	61	33
189	13.7677	7276	288	11
5	14.3535	147	1733	59
7	15.5253	895	2864	190
149	15.8182	604	2267	271
161	16.697	380	925	279
144	17.2828	5874	216	18
30	17.5758	167	2393	433
145	17.5758	656	2487	1292
6	18.1616	10603	378	8
14	18.1616	6631	232	1
58	18.7475	6046	150	1
85	18.7475	62	2463	63
266	19.0404	49	1859	53
25	19.3333	4649	118	2
147	20.5051	104	1814	122
68	20.798	3530	98	4
247	21.6768	49	2628	125
20	23.7273	7183	192	10
31	23.7273	6647	237	19
47	23.7273	5722	119	16
51	23.7273	7239	220	4
62	23.7273	1970	51	4
90	23.7273	1657	66	1
91	23.7273	578	3364	58
98	23.7273	308	1608	8
117	23.7273	136	2919	5
160	23.7273	4796	202	12
185	23.7273	1456	41	3
239	23.7273	546	3368	110
255	23.7273	385	2056	81
		229626	162169	19819

## Sheet: Fig 7A - Zfhx3++
latent state	x_peak at ZT	Number of epochs mapping to Wakefulness	Number of epochs mapping to NREM	Number of epochs mapping to REM			Number of epochs mapping to Wakefulness	Number of epochs mapping to NREM	Number of epochs mapping to REM			% Wakefulness	% NREM	% REM
3	6.15152	5835	14851	9588		-6	30023	72249	16942		-6	0.251841	0.606045	0.142114
30	6.15152	167	2393	433		7-12	13674	47998	625		7-12	0.219497	0.77047	0.0100326
32	6.15152	466	1974	1392		13-	185929	41922	2252		13-	0.808025	0.182188	0.00978692
87	6.15152	974	6680	314		Total epochs	229626	162169	19819
96	6.15152	442	9059	33
117	6.15152	136	2919	5
124	6.15152	82	1967	2
133	6.15152	101	1610	4
144	6.15152	5874	216	18
145	6.15152	656	2487	1292
151	6.15152	2967	61	33
152	6.15152	218	1234	3458		IMMEDIATE RESPONSE at ZT 6
160	6.15152	4796	202	12		INTERMEDIATE RESPONSE within ZT 6 & ZT 12
205	6.15152	5814	297	11		LATE RESPONSE beyond ZT 12
233	6.15152	22	1471	51
235	6.15152	203	1724	123
239	6.15152	546	3368	110
241	6.15152	44	1563	0
253	6.15152	59	2454	15
282	6.15152	384	10721	39
286	6.15152	116	3134	4
293	6.15152	121	1864	5
306	7.61616	115	4638	18
89	8.49495	330	8080	51
237	9.37374	894	29365	267
90	9.66667	1657	66	1
147	10.2525	104	1814	122
18	10.5455	8231	126	22
62	11.1313	1970	51	4
188	11.1313	373	3858	140
2	12.0101	93095	2367	274
161	12.596	380	925	279
5	12.8889	147	1733	59
25	12.8889	4649	118	2
6	13.1818	10603	378	8
51	13.4747	7239	220	4
238	13.4747	1471	81	2
185	13.7677	1456	41	3
14	14.3535	6631	232	1
11	14.9394	644	1721	447
149	15.2323	604	2267	271
148	15.5253	4142	199	3
31	17.5758	6647	237	19
7	17.8687	895	2864	190
15	17.8687	469	1450	81
98	18.4545	308	1608	8
266	18.7475	49	1859	53
187	19.3333	1420	183	5
247	19.6263	49	2628	125
10	23.7273	13948	367	27
20	23.7273	7183	192	10
47	23.7273	5722	119	16
58	23.7273	6046	150	1
68	23.7273	3530	98	4
85	23.7273	62	2463	63
91	23.7273	578	3364	58
113	23.7273	151	4271	102
189	23.7273	7276	288	11
255	23.7273	385	2056	81
270	23.7273	150	7443	45
		229626	162169	19819
